# Supplementary material for: An Innovative Approach of Using a Bio-Based Polyurethane Elastomer to Overcome the “Magic Triangle” in Tires
Source: Materials (Basel). 2025 Jan 28;18(3):603. doi: 10.3390/ma18030603 (PMC11818608; doi:10.3390/ma18030603)
Supplement: Supplementary file 1 [file materials-18-00603-s001.zip]

Archive with 1 entries (1 files):
- materials-3393552-supplementary.pdf
